# Supplementary material for: Red Kale (Brassica oleracea L. ssp. acephala L. var. sabellica) Induces Apoptosis in Human Colorectal Cancer Cells In Vitro
Source: Molecules. 2023 Oct 5;28(19):6938. doi: 10.3390/molecules28196938 (PMC10574217; doi:10.3390/molecules28196938)
Supplement: Supplementary file 1 [file molecules-28-06938-s001.zip]

Archive with 1 entries (1 files):
- molecules-2598941-supplementary.pdf
